# Supplementary material for: Oral Administration of Lactobacillus acidophilus LA5 Prevents Alveolar Bone Loss and Alters Oral and Gut Microbiomes in a Murine Periodontitis Experimental Model
Source: Microorganisms. 2024 May 24;12(6):1057. doi: 10.3390/microorganisms12061057 (PMC11205731; doi:10.3390/microorganisms12061057)
Supplement: Supplementary file 1 [file microorganisms-12-01057-s001.zip]

Archive with 1 entries (1 files):
- microorganisms-2971381-supplementary.pdf
